# Supplementary material for: The Association Between Consumption of Foods/Food Groups and the Risk of Overweight/Obesity and Metabolically Unhealthy Obesity in Children and Adolescents: A Systematic Review and Meta-Analysis
Source: Life (Basel). 2026 Jun 1;16(6):934. doi: 10.3390/life16060934 (PMC13302376; doi:10.3390/life16060934)
Supplement: Supplementary file 1 [file life-16-00934-s001.zip]

Archive with 1 entries (1 files):
- life-4183286-supplementary.pdf
